# Supplementary material for: Photoelectrochemical-Type Photodetectors Based on Ball Milling InSe for Underwater Optoelectronic Devices
Source: Nanomaterials (Basel). 2024 Dec 24;15(1):3. doi: 10.3390/nano15010003 (PMC11723190; doi:10.3390/nano15010003)
Supplement: Supplementary file 1 [file nanomaterials-15-00003-s001.zip]

Archive with 1 entries (1 files):
- nanomaterials-3391907-Supplementary.pdf
